# Supplementary material for: Further improvement of circuit survival in citrate based continuous renal replacement therapy
Source: Clin Kidney J. 2024 Jun 26;17(8):sfae187. doi: 10.1093/ckj/sfae187 (PMC11292220; doi:10.1093/ckj/sfae187)
Supplement: sfae187_Supplemental_Files [file sfae187_supplemental_files.zip]

Archive with 2 entries (2 files):
- 1263 Revised_Appendix_A_changes_marked (1).docx
- 1263 Revised_Appendix_B_changes_marked.docx
